# Supplementary material for: Liver kinase B1 maintains natural killer cell survival by regulating redox homeostasis
Source: Cell Death Dis. 2026 Mar 27;17(1):413. doi: 10.1038/s41419-026-08629-w (PMC13144693; doi:10.1038/s41419-026-08629-w)
Supplement: Supplementary file 2 — Related Manuscript File [file 41419_2026_8629_MOESM2_ESM.xlsx]

## Sheet: Sheet1
Comparison ID	Statistical Test	Exact P value	95% CI for the Effect Size
Figure 1B (Spleen WT VS KO)	two-tailed unpaired Student's t-test	<0.0001	[-2.445 ，-1.604]
Figure 1B (BM WT VS KO)	two-tailed unpaired Student's t-test	0.0002	[-11.10 ， -6.051]
Figure 1B (LN WT VS KO)	two-tailed unpaired Student's t-test	0.0016	[-2.490 ， -0.9499]
Figure 1B (Liver WT VS KO)	two-tailed unpaired Student's t-test	0.0017	[-4.324 ， -1.615]
Figure 1B (Lung WT VS KO)	two-tailed unpaired Student's t-test	<0.0001	[-3.237 ， -2.330]
Figure 1D (BM NKp WT VS KO)	two-tailed unpaired Student's t-test	<0.0001	[50.69 ， 63.68]
Figure 1D (BM iNK WT VS KO)	two-tailed unpaired Student's t-test	<0.0001	[-32.42 ， -19.75]
Figure 1D (BM mNK WT VS KO)	two-tailed unpaired Student's t-test	<0.0001	[-67.74 ， -57.16]
Figure 1D (Spleen NKp WT VS KO)	two-tailed unpaired Student's t-test	<0.0001	[68.29 ， 74.79]
Figure 1D (Spleen iNK WT VS KO)	two-tailed unpaired Student's t-test	<0.0001	[-10.27 ， -6.930]
Figure 1D (Spleen mNK WT VS KO)	two-tailed unpaired Student's t-test	<0.0001	[-85.91， -81.35]
Figure 1E (BM NKp WT VS KO)	two-tailed unpaired Student's t-test	NS	[-0.1799 ，0.4822]
Figure 1E (BM iNK WT VS KO)	two-tailed unpaired Student's t-test	0.0089	[-6.035， -1.315]
Figure 1E (BM mNK WT VS KO)	two-tailed unpaired Student's t-test	0.0032	[-11.31， -3.609]
Figure 1E (Spleen NKp WT VS KO)	two-tailed unpaired Student's t-test	NS	[-0.2883 ， 0.3792]
Figure 1E (Spleen iNK WT VS KO)	two-tailed unpaired Student's t-test	0.0025	[-3.366 ，-1.144]
Figure 1E (Spleen mNK WT VS KO)	two-tailed unpaired Student's t-test	0.0009	[-23.12 ，-9.941]
Figure 1G (BM DN WT VS KO)	two-tailed unpaired Student's t-test	0.0002	[0.8663 ， 1.664]
Figure 1G (BM CD27 SP WT VS KO)	two-tailed unpaired Student's t-test	<0.0001	[21.17 ， 24.63]
Figure 1G (BM DP WT VS KO)	two-tailed unpaired Student's t-test	<0.0001	[-19.84 ， -15.76]
Figure 1G (BM CD11b SP WT VS KO)	two-tailed unpaired Student's t-test	<0.0001	[-7.499 ， -5.136]
Figure 1G (Spleen DN WT VS KO)	two-tailed unpaired Student's t-test	0.0035	[1.291 ， 4.164]
Figure 1G (SpleenCD27 SP WT VS KO)	two-tailed unpaired Student's t-test	<0.0001	[20.14 ， 30.11]
Figure 1G (Spleen DP WT VS KO)	two-tailed unpaired Student's t-test	0.0342	[-17.50 ， -0.9549]
Figure 1G (Spleen CD11b SP WT VS KO)	two-tailed unpaired Student's t-test	<0.0001	[-26.22， -22.98]
Figure 1H (BM CD117 WT VS KO)	two-tailed unpaired Student's t-test	0.0026	[13.10 ， 38.66]
Figure 1H (BM CD127 WT VS KO)	two-tailed unpaired Student's t-test	0.0008	[2.790 ， 6.375]
Figure 1H (BM Ly49A WT VS KO)	two-tailed unpaired Student's t-test	0.0013	[-5.413 ， -2.325]
Figure 1H (BM Ly49C/I WT VS KO)	two-tailed unpaired Student's t-test	0.0011	[-14.37 ， -5.927]
Figure1H (BM Ly49G2 WT VS KO)	two-tailed unpaired Student's t-test	<0.0001	[-38.76 ， -25.10]
Figure1H (BM Ly49D WT VS KO)	two-tailed unpaired Student's t-test	0.0005	[-30.07 ， -14.14]
Figure1H (BM Ly49H WT VS KO)	two-tailed unpaired Student's t-test	<0.0001	[-22.64 ， -18.47]
Figure1H (BM NKG2A WT VS KO)	two-tailed unpaired Student's t-test	<0.0001	[-17.94 ， -14.14]
Figure1H (BM DX5 WT VS KO)	two-tailed unpaired Student's t-test	<0.0001	[-61.69 ， -47.72]
Figure1H (BM KLRG1 WT VS KO)	two-tailed unpaired Student's t-test	<0.0001	[-57.71 ， -42.12]
Figure1H (Spleen CD117 WT VS KO)	two-tailed unpaired Student's t-test	0.0115	[3.919 ， 20.70]
Figure1H (Spleen CD127 WT VS KO)	two-tailed unpaired Student's t-test	0.0003	[7.181 ， 14.32]
Figure1H (Spleen Ly49A WT VS KO)	two-tailed unpaired Student's t-test	0.0215	[-3.339 ， -0.3863]
Figure1H (Spleen Ly49C/I WT VS KO)	two-tailed unpaired Student's t-test	<0.0001	[-18.76 ， -12.84]
Figure1H (Spleen Ly49G2 WT VS KO)	two-tailed unpaired Student's t-test	<0.0001	[-36.88 ， -28.22]
Figure1H (Spleen Ly49D WT VS KO)	two-tailed unpaired Student's t-test	0.0001	[-34.05 ， -18.85]
Figure1H (Spleen Ly49H WT VS KO)	two-tailed unpaired Student's t-test	<0.0001	[-39.69 ， -23.38]
Figure1H (Spleen NKG2A WT VS KO)	two-tailed unpaired Student's t-test	<0.0001	[-16.87 ， -13.57]
Figure1H (Spleen DX5 WT VS KO)	two-tailed unpaired Student's t-test	<0.0001	[-76.35 ， -69.91]
Figure1H (Spleen KLRG1 WT VS KO)	two-tailed unpaired Student's t-test	<0.0001	[-66.35 ， -60.65]
Figure 2A (Left WT VS KO)	two-tailed unpaired Student's t-test	<0.0001	[-75.77 ， -57.82]
Figure 2A (Right WT VS KO)	two-tailed unpaired Student's t-test	0.0002	[-0.7951 ， -0.4292]
Figure 2B (Left WT VS KO)	two-tailed unpaired Student's t-test	<0.0001	[-92.50 ， -87.85]
Figure 2B (Right WT VS KO)	two-tailed unpaired Student's t-test	<0.0001	[-1.453 ， -1.101]
Figure 2D (NKp WT VS KO)	two-tailed unpaired Student's t-test	<0.0001	[47.81 ， 82.81]
Figure 2D (iNK WT VS KO)	two-tailed unpaired Student's t-test	NS	[-5.548 ， 16.35]
Figure 2D (mNK WT VS KO)	two-tailed unpaired Student's t-test	<0.0001	[-78.38 ， -62.95]
Figure 2E (Spleen WT VS KO)	two-tailed unpaired Student's t-test	<0.0001	[-1.022 ， -0.7799]
Figure 2E (BM WT VS KO)	two-tailed unpaired Student's t-test	0.003	[-5.682 ， -1.852]
Figure 2E (LN WT VS KO)	two-tailed unpaired Student's t-test	0.021	[-6.317 ， -0.7374]
Figure 2E (Liver WT VS KO)	two-tailed unpaired Student's t-test	<0.0001	[-2.278 ， -1.285]
Figure 2E (Lung WT VS KO)	two-tailed unpaired Student's t-test	0.0023	[-2.786 ， -0.9713]
Figure 2G (BM DN WT VS KO)	two-tailed unpaired Student's t-test	<0.0001	[17.13 ， 20.20]
Figure 2G (BM CD27 SP WT VS KO)	two-tailed unpaired Student's t-test	0.0003	[5.064 ， 10.09]
Figure 2G (BM DP WT VS KO)	two-tailed unpaired Student's t-test	<0.0001	[-21.86 ， -18.24]
Figure 2G (BM CD11b SP WT VS KO)	two-tailed unpaired Student's t-test	<0.0001	[-7.669 ， -4.786]
Figure 2G (Spleen DN WT VS KO)	two-tailed unpaired Student's t-test	<0.0001	[24.12 ， 31.04]
Figure 2G (SpleenCD27 SP WT VS KO)	two-tailed unpaired Student's t-test	<0.0001	[8.130 ， 13.62]
Figure 2G (Spleen DP WT VS KO)	two-tailed unpaired Student's t-test	0.0005	[-14.42 ， -6.884]
Figure 2G (Spleen CD11b SP WT VS KO)	two-tailed unpaired Student's t-test	<0.0001	[-31.64 ， -24.01]
Figure 2H (Spleen KLRG1 SP WT VS KO)	two-tailed unpaired Student's t-test	<0.0001	[-49.93 ， -39.09]
Figure 2H (BM KLRG1 SP WT VS KO)	two-tailed unpaired Student's t-test	0.0009	[-19.77 ， -8.433]
Figure 2H (Spleen CD117 SP WT VS KO)	two-tailed unpaired Student's t-test	0.005	[5.357 ， 19.37]
Figure 2H (BM CD117 SP WT VS KO)	two-tailed unpaired Student's t-test	<0.0001	[6.979 ， 10.72]
Figure 2J (BM WT VS KO)	two-tailed unpaired Student's t-test	0.0032	[-14.67 ， -4.401]
Figure 2J (Spleen WT VS KO)	two-tailed unpaired Student's t-test	0.0104	[-1.399 ， -0.2645]
Figure 2L (BM DN WT VS KO)	two-tailed unpaired Student's t-test	NS	[-0.1083 ， 0.6100]
Figure 2L (BM CD27 SP WT VS KO)	two-tailed unpaired Student's t-test	NS	[-4.061 ， 12.33]
Figure 2L (BM DP WT VS KO)	two-tailed unpaired Student's t-test	0.0334	[0.6767 ， 12.77]
Figure 2L (BM CD11b SP WT VS KO)	two-tailed unpaired Student's t-test	0.0007	[-16.13 ， -6.354]
Figure 2L (Spleen DN WT VS KO)	two-tailed unpaired Student's t-test	0.0315	[0.7798 ， 12.46]
Figure 2L (SpleenCD27 SP WT VS KO)	two-tailed unpaired Student's t-test	0.0006	[4.610 ， 10.85]
Figure 2L (Spleen DP WT VS KO)	two-tailed unpaired Student's t-test	NS	[-3.231 ， 13.66]
Figure 2L (Spleen CD11b SP WT VS KO)	two-tailed unpaired Student's t-test	<0.0001	[-23.33 ， -15.81]
Figure 3E (Eomes WT VS KO)	two-tailed unpaired Student's t-test	0.0067	[-5.061 ， -1.126]
Figure 3E (T-bet WT VS KO)	two-tailed unpaired Student's t-test	0.0054	[-1.287 ， -0.3109]
Figure 3E (ID2 WT VS KO)	two-tailed unpaired Student's t-test	<0.0001	[-4.380 ， -2.216]
Figure 4C DAPRED Vehicle:Stk11fl/fl vs. Vehicle:Stk11fl/flCD122Cre	Two-way ANOVA	0.01	[130.1 ， 770.9]
Figure 4C DAPRED Vehicle:Stk11fl/fl vs. Chlor:Stk11fl/fl	Two-way ANOVA	0.003	[-613.2 ， 62.24]
Figure 4C DAPRED Vehicle:Stk11fl/fl vs. Chlor:Stk11fl/flCD122Cre	Two-way ANOVA	0.939	[-223.9 ， 416.9]
Figure 4C DAPRED Vehicle:Stk11fl/flCD122Cre vs. Chlor:Stk11fl/fl	Two-way ANOVA	<0.0001	[-1046 ， -405.6]
Figure 4C DAPRED Vehicle:Stk11fl/flCD122Cre vs. Chlor:Stk11fl/flCD122Cre	Two-way ANOVA	0.0178	[-656.1 ， -51.92]
Figure 4C DAPRED Chlor:Stk11fl/fl vs. Chlor:Stk11fl/flCD122Cre	Two-way ANOVA	0.026	[51.59 ， 692.4]
Figure 4C LC3B DMSO:Stk11fl/fl vs. DMSO:Stk11fl/flCD122Cre	Two-way ANOVA	0.1046	[-0.02359 ， 0.2976]
Figure 4C LC3B DMSO:Stk11fl/fl vs. BafA1:Stk11fl/fl	Two-way ANOVA	0.0001	[-0.4918 ， -0.1707]
Figure 4C LC3B DMSO:Stk11fl/fl vs. BafA1:Stk11fl/flCD122Cre	Two-way ANOVA	0.0441	[0.003914 ， 0.3251]
Figure 4C LC3B DMSO:Stk11fl/flCD122Cre vs. BafA1:Stk11fl/fl	Two-way ANOVA	<0.0001	[-0.6288 ， -0.3077]
Figure 4C LC3B DMSO:Stk11fl/flCD122Cre vs. BafA1:Stk11fl/flCD122Cre	Two-way ANOVA	0.9555	[-0.1331 ， 0.1881]
Figure 4C LC3B BafA1:Stk11fl/fl vs. BafA1:Stk11fl/flCD122Cre	Two-way ANOVA	<0.0001	[0.3352 ， 0.6563]
Figure 4C P62 DMSO:Stk11fl/fl vs. DMSO:Stk11fl/flCD122Cre	Two-way ANOVA	0.0002	[0.9120 ， 2.580]
Figure 4C P62 DMSO:Stk11fl/fl vs. BafA1:Stk11fl/fl	Two-way ANOVA	<0.0001	[-3.925 ， -2.257]
Figure 4C P62 DMSO:Stk11fl/fl vs. BafA1:Stk11fl/flCD122Cre	Two-way ANOVA	0.1574	[-0.1935 ， 1.475]
Figure 4C P62 DMSO:Stk11fl/flCD122Cre vs. BafA1:Stk11fl/fl	Two-way ANOVA	<0.0001	[-5.671 ， -4.003]
Figure 4C P62 DMSO:Stk11fl/flCD122Cre vs. BafA1:Stk11fl/flCD122Cre	Two-way ANOVA	0.004	[-1.940 ， -0.2715]
Figure 4C P62 BafA1:Stk11fl/fl vs. BafA1:Stk11fl/flCD122Cre	Two-way ANOVA	<0.0001	[2.897 ， 4.566]
Figure 4D (BM Ki67 WT VS KO)	two-tailed unpaired Student's t-test	<0.0001	[20.96 ， 31.45]
Figure 4D (Spleen Ki67 WT VS KO)	two-tailed unpaired Student's t-test	0.0003	[13.49 ， 28.99]
Figure 4E (Spleen WT VS KO)	two-tailed unpaired Student's t-test	<0.0001	[34.72 ， 53.62]
Figure 4E (BM WT VS KO)	two-tailed unpaired Student's t-test	0.0004	[16.24， 35.33]
Figure 4F (WT VS KO)	two-tailed unpaired Student's t-test	<0.0001	[0.8731 ， 1.222]
Figure 4G (WT VS KO)	two-tailed unpaired Student's t-test	<0.0001	[4.035 ， 5.958]
Figure 4H (WT VS KO)	two-tailed unpaired Student's t-test	<0.0001	[1.117 ， 1.740]
Figure 4I (WT VS KO)	two-tailed unpaired Student's t-test	<0.0001	[3.250 ， 5.323]
Figure 4J (WT VS KO)	two-tailed unpaired Student's t-test	<0.0001	[7.109 ， 8.695]
Figure 4K (WT VS KO)	two-tailed unpaired Student's t-test	<0.0001	[0.4649 ， 0.6571]
Figure 4L Row 1:+ - - vs. Row 1:- + -	Two-way ANOVA	0.009	[-0.3495 ， 11.54]
Figure 4L Row 1:+ - - vs. Row 1:- - +	Two-way ANOVA	0.002	[3.653 ， 15.55]
Figure 4L Row 1:+ - - vs. Row 1:+ - -	Two-way ANOVA	0.0017	[-27.02 ， -15.13]
Figure 4L Row 1:+ - - vs. Row 1:- + -	Two-way ANOVA	0.0006	[-14.45 ， -2.553]
Figure 4L Row 1:+ - - vs. Row 1:- - +	Two-way ANOVA	0.6631	[-8.947 ， 2.947]
Figure 4L Row 1:+ - - vs. Row 2:+ - -	Two-way ANOVA	0.9477	[-3.171 ， 6.541]
Figure 4L Row 1:+ - - vs. Row 2:- + -	Two-way ANOVA	0.0687	[-0.3951 ， 14.96]
Figure 4L Row 1:+ - - vs. Row 2:- - +	Two-way ANOVA	0.0025	[3.607 ， 18.96]
Figure 4L Row 1:+ - - vs. Row 2:+ - -	Two-way ANOVA	<0.0001	[-27.07 ， -11.71]
Figure 4L Row 1:+ - - vs. Row 2:- + -	Two-way ANOVA	0.0991	[-14.49 ， 0.8626]
Figure 4L Row 1:+ - - vs. Row 2:- - +	Two-way ANOVA	0.9992	[-8.993 ， 6.363]
Figure 4L Row 1:+ - - vs. Row 3:+ - -	Two-way ANOVA	0.7155	[-2.521 ， 7.191]
Figure 4L Row 1:+ - - vs. Row 3:- + -	Two-way ANOVA	0.0406	[0.2549 ， 15.61]
Figure 4L Row 1:+ - - vs. Row 3:- - +	Two-way ANOVA	0.0015	[4.257 ， 19.61]
Figure 4L Row 1:+ - - vs. Row 3:+ - -	Two-way ANOVA	<0.0001	[-26.42 ， -11.06]
Figure 4L Row 1:+ - - vs. Row 3:- + -	Two-way ANOVA	0.1622	[-13.84 ， 1.513]
Figure 4L Row 1:+ - - vs. Row 3:- - +	Two-way ANOVA	0.9996	[-8.343 ， 7.013]
Figure 4L Row 1:+ - - vs. Row 4:+ - -	Two-way ANOVA	0.999	[-3.821 ， 5.891]
Figure 4L Row 1:+ - - vs. Row 4:- + -	Two-way ANOVA	0.1141	[-1.045 ， 14.31]
Figure 4L Row 1:+ - - vs. Row 4:- - +	Two-way ANOVA	0.0043	[2.957 ， 18.31]
Figure 4L Row 1:+ - - vs. Row 4:+ - -	Two-way ANOVA	<0.0001	[-27.72 ， -12.36]
Figure 4L Row 1:+ - - vs. Row 4:- + -	Two-way ANOVA	0.0594	[-15.14 ， 0.2126]
Figure 4L Row 1:+ - - vs. Row 4:- - +	Two-way ANOVA	0.9913	[-9.643 ， 5.713]
Figure 5C (WT VS KO)	two-tailed unpaired Student's t-test	0.0042	[0.3683 ， 1.399]
Figure 5D (WT VS KO)	two-tailed unpaired Student's t-test	0.0002	[77.86 ， 181.0]
Figure 5E (WT VS KO)	two-tailed unpaired Student's t-test	0.0001	[0.6792 ， 1.389]
Figure 5F DMSO:Stk11fl/fl vs. DMSO:Stk11fl/flCD122Cre	Two-way ANOVA	<0.0001	[-46.09 ， -36.11]
Figure 5F DMSO:Stk11fl/fl vs. DFO:Stk11fl/fl	Two-way ANOVA	0.5383	[-7.636 ， 2.336]
Figure 5F DMSO:Stk11fl/fl vs. DFO:Stk11fl/flCD122Cre	Two-way ANOVA	<0.0001	[-17.96 ， -7.989]
Figure 5F DMSO:Stk11fl/flCD122Cre vs. DFO:Stk11fl/fl	Two-way ANOVA	<0.0001	[33.46 ， 43.44]
Figure 5F DMSO:Stk11fl/flCD122Cre vs. DFO:Stk11fl/flCD122Cre	Two-way ANOVA	<0.0001	[23.14 ， 33.11]
Figure 5F DFO:Stk11fl/fl vs. DFO:Stk11fl/flCD122Cre	Two-way ANOVA	0.0002	[-15.31 ， -5.339]
Figure 5G DMSO:Stk11fl/fl vs. DMSO:Stk11fl/flCD122Cre	Two-way ANOVA	<0.0001	[-57.57 ， -44.53]
Figure 5G DMSO:Stk11fl/fl vs. Fer-1:Stk11fl/fl	Two-way ANOVA	0.9998	[-6.346 ， 6.696]
Figure 5G DMSO:Stk11fl/fl vs. Fer-1:Stk11fl/flCD122Cre	Two-way ANOVA	<0.0001	[-28.85 ， -15.80]
Figure 5G DMSO:Stk11fl/flCD122Cre vs. Fer-1:Stk11fl/fl	Two-way ANOVA	<0.0001	[44.70 ， 57.75]
Figure 5G DMSO:Stk11fl/flCD122Cre vs. Fer-1:Stk11fl/flCD122Cre	Two-way ANOVA	<0.0001	[22.20 ， 35.25]
Figure 5G Fer-1:Stk11fl/fl vs. Fer-1:Stk11fl/flCD122Cre	Two-way ANOVA	<0.0001	[-29.02 ， -15.98]
Figure 5H DMSO:Stk11fl/fl vs. RSL3:Stk11fl/fl	Two-way ANOVA	<0.0001	[-39.23 ， -31.22]
Figure 5HDMSO:Stk11fl/fl vs. RSL3:Stk11fl/flNcr1ERT2-Cre	Two-way ANOVA	<0.0001	[-20.78 ， -12.77]
Figure 5H DMSO:Stk11fl/fl vs. RSL3+Fer-1:Stk11fl/fl	Two-way ANOVA	<0.0001	[-57.08 ， -49.07]
Figure 5H DMSO:Stk11fl/fl vs. RSL3+Fer-1:Stk11fl/flNcr1ERT2-Cre	Two-way ANOVA	0.2025	[-0.8087 ， 7.209]
Figure 5H DMSO:Stk11fl/flNcr1ERT2-Cre vs. RSL3:Stk11fl/fl	Two-way ANOVA	<0.0001	[-39.83 ， -31.82]
Figure 5H DMSO:Stk11fl/flNcr1ERT2-Cre vs. RSL3:Stk11fl/flNcr1ERT2-Cre	Two-way ANOVA	<0.0001	[14.44 ， 22.46]
Figure 5H DMSO:Stk11fl/flNcr1ERT2-Cre vs. RSL3+Fer-1:Stk11fl/fl	Two-way ANOVA	<0.0001	[-21.86 ， -13.84]
Figure 5H DMSO:Stk11fl/flNcr1ERT2-Cre vs. RSL3+Fer-1:Stk11fl/flNcr1ERT2-Cre	Two-way ANOVA	<0.0001	[34.42 ， 42.43]
Figure 5H RSL3:Stk11fl/fl vs. RSL3:Stk11fl/flNcr1ERT2-Cre	Two-way ANOVA	>0.9999	[-4.609 ， 3.409]
Figure 5H RSL3:Stk11fl/fl vs. RSL3+Fer-1:Stk11fl/fl	Two-way ANOVA	<0.0001	[-40.31 ， -32.29]
Figure 5H RSL3:Stk11fl/fl vs. RSL3+Fer-1:Stk11fl/flNcr1ERT2-Cre	Two-way ANOVA	<0.0001	[15.97 ， 23.98]
Figure 5H RSL3:Stk11fl/flNcr1ERT2-Cre vs. RSL3+Fer-1:Stk11fl/fl	Two-way ANOVA	<0.0001	[-23.06 ， -15.04]
Figure 5H RSL3:Stk11fl/flNcr1ERT2-Cre vs. RSL3+Fer-1:Stk11fl/flNcr1ERT2-Cre	Two-way ANOVA	<0.0001	[52.27 ， 60.28]
Figure 5H RSL3+Fer-1:Stk11fl/fl vs. RSL3+Fer-1:Stk11fl/flNcr1ERT2-Cre	Two-way ANOVA	<0.0001	[13.24 ， 21.26]
Figure 5H RSL3+Fer-1:Stk11fl/fl vs. RSL3+Fer-1:Stk11fl/flNcr1ERT2-Cre	Two-way ANOVA	<0.0001	[-43.03 ， -35.02]
Figure 5I (BM WT VS KO)	two-tailed unpaired Student's t-test	0.0035	[9.758 ， 33.46]
Figure 5I (Spleen WT VS KO)	two-tailed unpaired Student's t-test		[34.64 ， 53.87]
Figure 5J (BM WT VS KO)	two-tailed unpaired Student's t-test	0.0001	[8.699 ， 16.41]
Figure 5J (Spleen WT VS KO)	two-tailed unpaired Student's t-test	0.0027	[3.462 ， 10.98]
Figure 5K (Spleen WT VS KO)	two-tailed unpaired Student's t-test	0.0052	[-5.201 ， -1.415]
Figure 5LStk11fl/fl vs. Stk11fl/flCD122Cre	one-way ANOVA	<0.0001	[-63.98 ， -45.46]
Figure 5L Stk11fl/flCD122Cre vs. KO+Z-VAD-FMK	one-way ANOVA	<0.0001	[18.28 ， 36.80]
Figure 5LStk11fl/flCD122Cre vs. KO+Z-VAD-FMK+DFO	one-way ANOVA	<0.0001	[33.36 ， 51.88]
Figure 5L KO+Z-VAD-FMK vs. KO+Z-VAD-FMK+DFO	one-way ANOVA	0.0011	[5.820 ， 24.34]
Figure 6A Vehicle:Stk11fl/fl vs. Vehicle:Stk11fl/flCD122cre	Two-way ANOVA	0.0002	[0.3934 ， 0.7404]
Figure 6A Vehicle:Stk11fl/fl vs. A-769662:Stk11fl/fl	Two-way ANOVA	0.0033	[-0.3876 ， -0.04062]
Figure 6A Vehicle:Stk11fl/fl vs. A-769662:Stk11fl/flCD122cre	Two-way ANOVA	>0.9999	[-0.1600 ， 0.1870]
Figure 6A Vehicle:Stk11fl/flCD122cre vs. A-769662:Stk11fl/fl	Two-way ANOVA	<0.0001	[-0.9546 ， -0.6076]
Figure 6A Vehicle:Stk11fl/flCD122cre vs. A-769662:Stk11fl/flCD122cre	Two-way ANOVA	0.0009	[-0.7269 ， -0.3799]
Figure 6A A-769662:Stk11fl/fl vs. A-769662:Stk11fl/flCD122cre	Two-way ANOVA	0.014	[0.05415 ， 0.4012]
Figure 6B BM Vehicle:Stk11fl/fl vs. Vehicle:Stk11fl/flCD122Cre	Two-way ANOVA	<0.0001	[2.938 ， 6.351]
Figure 6B BM Vehicle:Stk11fl/fl vs. A-769662:Stk11fl/fl	Two-way ANOVA	0.2053	[-0.4852 ， 3.164]
Figure 6B BM Vehicle:Stk11fl/fl vs. A-769662:Stk11fl/flCD122Cre	Two-way ANOVA	<0.0001	[3.379 ， 6.792]
Figure 6B BM Vehicle:Stk11fl/flCD122Cre vs. A-769662:Stk11fl/fl	Two-way ANOVA	0.0005	[-5.012 ， -1.599]
Figure 6B BM Vehicle:Stk11fl/flCD122Cre vs. A-769662:Stk11fl/flCD122Cre	Two-way ANOVA	0.9454	[-1.139 ， 2.021]
Figure 6B BM A-769662:Stk11fl/fl vs. A-769662:Stk11fl/flCD122Cre	Two-way ANOVA	0.0002	[2.039 ， 5.452]
Figure 6B SpleenVehicle:Stk11fl/fl vs. Vehicle:Stk11fl/flCD12-cre	Two-way ANOVA	<0.0001	[6.992 ， 15.91]
Figure 6B Splee Vehicle:Stk11fl/fl vs. A-769662:Stk11fl/fl	Two-way ANOVA	0.2182	[-1.498 ， 8.041
Figure 6B Splee Vehicle:Stk11fl/fl vs. A-769662:Stk11fl/flCD12-cre	Two-way ANOVA	<0.0001	[9.253 ， 18.18
Figure 6B Spleen Vehicle:Stk11fl/flCD12-cre vs. A-769662:Stk11fl/fl	Two-way ANOVA	0.0011	[-12.64 ， -3.721
Figure 6B Spleen Vehicle:Stk11fl/flCD12-cre vs. A-769662:Stk11fl/flCD12-cre	Two-way ANOVA	0.3843	[-1.869 ， 6.392
Figure 6B Spleen A-769662:Stk11fl/fl vs. A-769662:Stk11fl/flCD12-cre	Two-way ANOVA	0.0002	[5.982 ， 14.90
Figure 6 C(BM NKp WT VS KO)	two-tailed unpaired Student's t-test	NS	[-1.079 ， 1.259]
Figure 6 C(BM iNK WT VS KO)	two-tailed unpaired Student's t-test	NS	[-0.1092 ， 0.1836]
Figure 6 C(BM mNK WT VS KO)	two-tailed unpaired Student's t-test	NS	[-0.09219 ， 0.1298]
Figure 6 C(Spleen NKp WT VS KO)	two-tailed unpaired Student's t-test	NS	[-1.455 ， 1.199]
Figure 6 C(Spleen iNK WT VS KO)	two-tailed unpaired Student's t-test	NS	[-0.9276 ， 0.01298]
Figure 6 C(Spleen mNK WT VS KO)	two-tailed unpaired Student's t-test	NS	[-0.9330 ， 1.803]
Figure 6 D( WT VS KO)	two-tailed unpaired Student's t-test	NS	[-1.439 ， 0.3584]
Figure 6 E( WT VS KO)	two-tailed unpaired Student's t-test	NS	[-2.089 ， 0.07375]
Figure 6 F( WT VS KO)	two-tailed unpaired Student's t-test	NS	[-0.6763 ， 0.1848]
Figure 6G Vehicle:Stk11fl/fl vs. Vehicle:Stk11fl/flCD122Cre	Two-way ANOVA	0.1365	[-0.1943 ， 1.732]
Figure 6G Vehicle:Stk11fl/fl vs. Rapamycin:Stk11fl/fl	Two-way ANOVA	0.025	[-0.1746 ， 1.752]
Figure 6G Vehicle:Stk11fl/fl vs. Rapamycin:Stk11fl/flCD122Cre	Two-way ANOVA	0.0001	[1.152 ， 3.078]
Figure 6G Vehicle:Stk11fl/flCD122Cre vs. Rapamycin:Stk11fl/fl	Two-way ANOVA	>0.9999	[-0.9433 ， 0.9828]
Figure 6G Vehicle:Stk11fl/flCD122Cre vs. Rapamycin:Stk11fl/flCD122Cre	Two-way ANOVA	0.011	[0.3832 ， 2.309]
Figure 6G Rapamycin:Stk11fl/fl vs. Rapamycin:Stk11fl/flCD122Cre	Two-way ANOVA	0.0071	[0.3634 ， 2.290]
Figure 6H BM Vehicle:Stk11fl/fl vs. Vehicle:Stk11fl/flCD122Cre	Two-way ANOVA	<0.0001	[1.122 ， 1.644]
Figure 6H BM Vehicle:Stk11fl/fl vs. Rapamycin:Stk11fl/fl	Two-way ANOVA	0.01	[0.1869 ， 0.7084]
Figure 6H BM Vehicle:Stk11fl/fl vs. Rapamycin:Stk11fl/flCD122Cre	Two-way ANOVA	<0.0001	[1.132 ， 1.653]
Figure 6H BM Vehicle:Stk11fl/flCD122Cre vs. Rapamycin:Stk11fl/fl	Two-way ANOVA	<0.0001	[-1.196 ， -0.6744]
Figure 6H BM Vehicle:Stk11fl/flCD122Cre vs. Rapamycin:Stk11fl/flCD122Cre	Two-way ANOVA	0.9995	[-0.2512 ， 0.2703]
Figure 6H BM Rapamycin:Stk11fl/fl vs. Rapamycin:Stk11fl/flCD122Cre	Two-way ANOVA	<0.0001	[0.6839 ， 1.205]
Figure 6H Spleen Vehicle:Stk11fl/fl vs. Vehicle:Stk11fl/flCD122Cre	Two-way ANOVA	<0.0001	[0.8789 ， 1.202]
Figure 6H Spleen Vehicle:Stk11fl/fl vs. Rapamycin:Stk11fl/fl	Two-way ANOVA	0.2426	[-0.05301 ， 0.2705]
Figure 6H Spleen Vehicle:Stk11fl/fl vs. Rapamycin:Stk11fl/flCD122Cre	Two-way ANOVA	<0.0001	[0.8838 ， 1.207]
Figure 6H Spleen Vehicle:Stk11fl/flCD122Cre vs. Rapamycin:Stk11fl/fl	Two-way ANOVA	<0.0001	[-1.094 ， -0.7702]
Figure 6H Spleen Vehicle:Stk11fl/flCD122Cre vs. Rapamycin:Stk11fl/flCD122Cre	Two-way ANOVA	0.9997	[-0.1569 ， 0.1666]
Figure 6H Spleen Rapamycin:Stk11fl/fl vs. Rapamycin:Stk11fl/flCD122Cre	Two-way ANOVA	<0.0001	[0.7750 ， 1.098]
Figure 6I Vehicle:Stk11fl/fl vs. Vehicle:Stk11fl/flCD122Cre	Two-way ANOVA	0.0006	[-4.186 ， -1.048]
Figure 6I Vehicle:Stk11fl/fl vs. Rapamycin:Stk11fl/fl	Two-way ANOVA	0.3532	[-2.481 ， 0.6570]
Figure 6I Vehicle:Stk11fl/fl vs. Rapamycin:Stk11fl/flCD122Cre	Two-way ANOVA	<0.0001	[-5.206 ， -2.068]
Figure 6I Vehicle:Stk11fl/flCD122Cre vs. Rapamycin:Stk11fl/fl	Two-way ANOVA	0.032	[0.1357 ， 3.274]
Figure 6I Vehicle:Stk11fl/flCD122Cre vs. Rapamycin:Stk11fl/flCD122Cre	Two-way ANOVA	0.2666	[-2.589 ， 0.5488]
Figure 6I Rapamycin:Stk11fl/fl vs. Rapamycin:Stk11fl/flCD122Cre	Two-way ANOVA	0.0051	[-4.294 ， -1.156]
Figure 6J BM Vehicle:Stk11fl/fl vs. Vehicle:Stk11fl/flCD122cre	Two-way ANOVA	0.0066	[-24.86 ， -3.242]
Figure 6J BM Vehicle:Stk11fl/fl vs. Rapamycin:Stk11fl/fl	Two-way ANOVA	0.9083	[-13.23 ， 8.390]
Figure 6J BM Vehicle:Stk11fl/fl vs. Rapamycin:Stk11fl/flCD122cre	Two-way ANOVA	0.0038	[-27.00 ， -5.382]
Figure 6J BM Vehicle:Stk11fl/flCD122cre vs. Rapamycin:Stk11fl/fl	Two-way ANOVA	0.0338	[0.8221 ， 22.44]
Figure 6J BM Vehicle:Stk11fl/flCD122cre vs. Rapamycin:Stk11fl/flCD122cre	Two-way ANOVA	0.9339	[-12.95 ， 8.670]
Figure 6J BM Rapamycin:Stk11fl/fl vs. Rapamycin:Stk11fl/flCD122cre	Two-way ANOVA	0.011	[-24.58 ， -2.962]
Figure 6J Spleen Vehicle:Stk11fl/fl vs. Vehicle:Stk11fl/flCD122cre	Two-way ANOVA	0.0002	[-37.13 ， -18.03]
Figure 6JSpleen Vehicle:Stk11fl/fl vs. Rapamycin:Stk11fl/fl	Two-way ANOVA	0.9542	[-11.20 ， 7.897]
Figure 6J Spleen Vehicle:Stk11fl/fl vs. Rapamycin:Stk11fl/flCD122cre	Two-way ANOVA	<0.0001	[-45.26 ， -26.16]
Figure 6J Spleen Vehicle:Stk11fl/flCD122cre vs. Rapamycin:Stk11fl/fl	Two-way ANOVA	<0.0001	[16.38 ， 35.47]
Figure 6J Spleen Vehicle:Stk11fl/flCD122cre vs. Rapamycin:Stk11fl/flCD122cre	Two-way ANOVA	0.1056	[-17.68 ， 1.420]
Figure 6J Spleen Rapamycin:Stk11fl/fl vs. Rapamycin:Stk11fl/flCD122cre	Two-way ANOVA	<0.0001	[-43.60 ， -24.51]
Figure 6 K (BM NKp WT VS KO)	two-tailed unpaired Student's t-test	NS	[-2.465 ， 0.03819]
Figure 6 K (BM iNK WT VS KO)	two-tailed unpaired Student's t-test	NS	[-0.5281 ， 3.816]
Figure 6K (BM mNK WT VS KO)	two-tailed unpaired Student's t-test	0.0001	[-1.848 ， -1.042]
Figure 6K Spleen NKp WT VS KO)	two-tailed unpaired Student's t-test	NS	[-0.7834 ， 0.5110]
Figure 6K(Spleen iNK WT VS KO)	two-tailed unpaired Student's t-test	NS	[-0.2772 ， 0.2588]
Figure 6K(Spleen mNK WT VS KO)	two-tailed unpaired Student's t-test	0.0242	[-0.6423 ， -0.06446]
Figure 7A(Anti-NK1.1 WT VS KO)	two-tailed unpaired Student's t-test	0.0003	[-22.16 ， -11.44]
Figure 7A(RMA-S WT VS KO)	two-tailed unpaired Student's t-test	0.0006	[-12.94 ， -5.869]
Figure 7B( WT VS KO)	two-tailed unpaired Student's t-test	<0.0001	[4.972 ， 5.346]
Figure 7C( WT VS KO)	two-tailed unpaired Student's t-test	0.0002	[1.576 ， 2.871]
Figure 7D( CD27 SP WT VS KO)	two-tailed unpaired Student's t-test	<0.0001	[4.120 ， 5.320]
Figure 7D( DP WT VS KO)	two-tailed unpaired Student's t-test	0.0004	[1.905 ， 3.940]
Figure 7D( CD11b SP WT VS KO)	two-tailed unpaired Student's t-test	0.0007	[1.375 ， 3.100]
Figure 7E( CD27 SP WT VS KO)	two-tailed unpaired Student's t-test	0.002	[0.2468 ， 0.6837]
Figure 7E( DP WT VS KO)	two-tailed unpaired Student's t-test	0.0012	[0.4768 ， 1.187]
Figure 7E( CD11b SP WT VS KO)	two-tailed unpaired Student's t-test	0.0004	[0.5303 ， 1.093]
Figure 7F PD-1 DMSO:Stk11fl/fl vs. DMSO:Stk11fl/flNcr1ERT2-cre	Two-way ANOVA	<0.0001	[-8.908 ， -4.387]
Figure 7F PD-1 DMSO:Stk11fl/fl vs. Fer-1:Stk11fl/fl	Two-way ANOVA	0.5145	[-0.8300 ， 3.690]
Figure 7F PD-1 DMSO:Stk11fl/fl vs. Fer-1:Stk11fl/flNcr1ERT2-cre	Two-way ANOVA	<0.0001	[-7.678 ， -3.157]
Figure 7F PD-1 DMSO:Stk11fl/fl vs. NAC:Stk11fl/fl	Two-way ANOVA	0.2472	[-0.5275 ， 3.993]
Figure 7F PD-1 DMSO:Stk11fl/fl vs. NAC:Stk11fl/flNcr1ERT2-cre	Two-way ANOVA	0.0002	[-6.238 ， -1.717]
Figure 7F PD-1 DMSO:Stk11fl/flNcr1ERT2-cre vs. Fer-1:Stk11fl/fl	Two-way ANOVA	<0.0001	[5.817 ， 10.34]
Figure 7F PD-1 DMSO:Stk11fl/flNcr1ERT2-cre vs. Fer-1:Stk11fl/flNcr1ERT2-cre	Two-way ANOVA	0.015	[-1.030 ， 3.490]
Figure 7F PD-1 DMSO:Stk11fl/flNcr1cre vs. NAC:Stk11fl/fl	Two-way ANOVA	<0.0001	[6.120 ， 10.64]
Figure 7F PD-1 DMSO:Stk11fl/flNcr1ERT2-cre vs. NAC:Stk11fl/flNcr1ERT2-cre	Two-way ANOVA	0.04	[0.4100 ， 4.930]
Figure 7F PD-1 Fer-1:Stk11fl/fl vs. Fer-1:Stk11fl/flNcr1ERT2-cre	Two-way ANOVA	<0.0001	[-9.108 ， -4.587]
Figure 7F PD-1 Fer-1:Stk11fl/fl vs. NAC:Stk11fl/fl	Two-way ANOVA	>0.9999	[-1.958 ， 2.563]
Figure 7F PD-1 Fer-1:Stk11fl/fl vs. NAC:Stk11fl/flNcr1ERT2-cre	Two-way ANOVA	<0.0001	[-7.668 ， -3.147]
Figure 7F PD-1 Fer-1:Stk11fl/flNcr1ERT2-cre vs. NAC:Stk11fl/fl	Two-way ANOVA	<0.0001	[4.890 ， 9.410]
Figure 7F PD-1 Fer-1:Stk11fl/flNcr1ERT2-cre vs. NAC:Stk11fl/flNcr1ERT2-cre	Two-way ANOVA	0.504	[-0.8200 ， 3.700]
Figure 7F PD-1 NAC:Stk11fl/fl vs. NAC:Stk11fl/flNcr1ERT2-cre	Two-way ANOVA	<0.0001	[-7.970 ， -3.450]
Figure 7F TIGIT DMSO:Stk11/fl vs. DMSO:Stk11fl/flNcr1ERT2-cre	Two-way ANOVA	<0.0001	[-5.216, -3.634]
Figure 7F TIGIT DMSO:Stk11/fl vs. Fer-1:Stk11/fl	Two-way ANOVA	0.645	[-0.4078, 1.174]
Figure 7F TIGIT DMSO:Stk11/fl vs. Fer-1:Stk11fl/flNcr1ERT2-cre	Two-way ANOVA	0.0014	[-2.005 , -0.4229]
Figure 7F TIGIT DMSO:Stk11/fl vs. NAC:Stk11/fl	Two-way ANOVA	0.2997	[-0.2518, 1.330]
Figure 7F TIGIT DMSO:Stk11/fl vs. NAC:Stk11fl/flNcr1ERT2-cre	Two-way ANOVA	0.0217	[-1.685 , -0.1029]
Figure 7F TIGIT DMSO:Stk11fl/flNcr1ERT2-cre vs. Fer-1:Stk11/fl	Two-way ANOVA	0.002	[4.017 , 5.600]
Figure 7F TIGIT DMSO:Stk11fl/flNcr1ERT2-cre vs. Fer-1:Stk11fl/flNcr1ERT2-cre	Two-way ANOVA	<0.0001	[2.420 , 4.002]
Figure 7F TIGIT DMSO:Stk11fl/flNcr1ERT2-cre vs. NAC:Stk11/fl	Two-way ANOVA	<0.0001	[4.173, 5.756]
Figure 7F TIGIT DMSO:Stk11fl/flNcr1ERT2-cre vs. NAC:Stk11fl/flNcr1ERT2-cre	Two-way ANOVA	<0.0001	[2.740 , 4.322]
Figure 7F TIGIT Fer-1:Stk11/fl vs. Fer-1:Stk11fl/flNcr1ERT2-cre	Two-way ANOVA	<0.0001	[-2.388 , -0.8062]
Figure 7F TIGIT Fer-1:Stk11/fl vs. NAC:Stk11/fl	Two-way ANOVA	0.9875	[-0.6351, 0.9471]
Figure 7F TIGIT Fer-1:Stk11/fl vs. NAC:Stk11fl/flNcr1ERT2-cre	Two-way ANOVA	0.0008	[-2.068 , -0.4862]
Figure 7F TIGIT Fer-1:Stk11fl/flNcr1ERT2-cre vs. NAC:Stk11/fl	Two-way ANOVA	<0.0001	[0.9622 , 2.544]
Figure 7F TIGIT Fer-1:Stk11fl/flNcr1ERT2-cre vs. NAC:Stk11fl/flNcr1ERT2-cre	Two-way ANOVA	0.7889	[-0.4711 , 1.111]
Figure 7F TIGIT NAC:Stk11/fl vs. NAC:Stk11fl/flNcr1ERT2-cre	Two-way ANOVA	0.0002	[-2.224 , -0.6422]
Figure 7G WT vs. Stk11fl/flCD122Cre	one-way ANOVA	<0.0001	[53.18 , 77.23]
Figure 7G WT vs. Stk11fl/flNcr1Cre	one-way ANOVA	0.0028	[7.885 , 30.71]
Figure 7G Stk11fl/flCD122Cre vs. Stk11fl/flNcr1Cre	one-way ANOVA	<0.0001	[-57.32 , -34.50]
Figure 7H WT vs. Stk11fl/flCD122Cre	one-way ANOVA	<0.0001	[46.31 , 74.18]
Figure 7H (WT VS Stk11fl/flNcr1Cre)	one-way ANOVA	0.0012	[10.84 , 37.28]
Figure 7H (Stk11fl/flCD122Cre VStk11fl/flNcr1Cre)	one-way ANOVA	<0.0001	[-49.41 , -22.96]
Figure 7I (Lung weight WT VS Stk11fl/flCD122Cre)	one-way ANOVA	<0.0001	[-0.4570 ， -0.3025]
Figure 7I ( Lung weight WT VS Stk11fl/flNcr1Cre)	one-way ANOVA	0.0006	[-0.2002 ， -0.04572]
Figure 7I ( Lung weight Stk11fl/flCD122Cre VStk11fl/flNcr1Cre)	one-way ANOVA	<0.0001	[0.1692 ， 0.3444]
Figure 7I (tumor nodules WT VS Stk11fl/flCD122Cre)	one-way ANOVA	<0.0001	[-356.6 ， -199.5]
Figure 7I ( (tumor nodulesWT VS Stk11fl/flNcr1Cre)	one-way ANOVA	<0.0001	[-275.2 ， -118.1]
Figure 7I ((tumor nodules Stk11fl/flCD122Cre VStk11fl/flNcr1Cre)	one-way ANOVA	0.043	[-7.717 ， 170.5]
Figure S1B( NKp WT VS KO)	two-tailed unpaired Student's t-test	<0.0001	[-0.007991 ， -0.006844]
Figure S1B( iNK WT VS KO)	two-tailed unpaired Student's t-test	<0.0001	[-0.007227 ， -0.001716]
Figure S1B( mNK WT VS KO)	two-tailed unpaired Student's t-test	<0.0001	[-0.004587 ， -0.0003856]
Figure S4B( Spleen WT VS KO)	two-tailed unpaired Student's t-test	<0.0001	[-0.005850 ， -0.003921]
Figure S4B( BM WT VS KO)	two-tailed unpaired Student's t-test	<0.0001	[-0.005915 ， -0.004239]
Figure S4D( BM WT VS KO)	two-tailed unpaired Student's t-test	<0.0001	[-0.006049 ， -0.004136]
Figure S4D( Spleen WT VS KO)	two-tailed unpaired Student's t-test	<0.0001	[-0.006346 ， -0.004456]
Figure S6A (WT VS KO)	two-tailed unpaired Student's t-test	<0.0001	[6.460 ， 7.586]
Figure S6B (WT VS KO)	two-tailed unpaired Student's t-test	0.0014	[1.102 ， 2.828]
Figure S6C (WT VS KO)	two-tailed unpaired Student's t-test	0.0011	[0.7705 ， 1.866]
Figure S6D (WT VS KO)	two-tailed unpaired Student's t-test	0.0148	[0.2022 ， 1.260]
Figure S6E (WT VS KO)	two-tailed unpaired Student's t-test	0.0004	[1.961 ， 4.529]
Figure S6F (WT VS KO)	two-tailed unpaired Student's t-test	0.0003	[0.2579 ， 0.5769]
Figure S6G (WT VS KO)	two-tailed unpaired Student's t-test	0.0277	[0.05682 ， 0.7488]
Figure S6H (WT VS KO)	two-tailed unpaired Student's t-test	0.0055	[0.2232 ， 0.9300]
Figure S7A (WT VS KO)	two-tailed unpaired Student's t-test	0.0032	[0.5446 ， 1.715]
Figure S7B (WT VS KO)	two-tailed unpaired Student's t-test	0.033	[0.1722 ， 2.885]
Figure S7C (WT VS KO)	two-tailed unpaired Student's t-test	0.017	[0.09842 ， 0.6826]
Figure S7D (WT VS KO)	two-tailed unpaired Student's t-test	0.009	[0.1434 ， 0.6616]
Figure S7E (WT VS KO)	two-tailed unpaired Student's t-test	0.0024	[-0.3477 ， -0.1193]
Figure S8C (WT VS KO)	two-tailed unpaired Student's t-test	NS	[-0.02986 ， 0.3022]
Figure S8D (WT VS KO)	two-tailed unpaired Student's t-test	NS	[-0.7492 ， 1.057]
Figure S9B (BM WT VS Stk11fl/flCD122cre)	one-way ANOVA	<0.0001	[0.9437 ， 1.459]
Figure S9B (BM WT VS Stk11fl/flRptorfl/+CD122cre)	one-way ANOVA	<0.0001	[0.9460 ， 1.461]
Figure S9B (BM Stk11fl/flRptorfl/+CD122cre VS Stk11fl/flCD122cre)	one-way ANOVA	>0.9999	[-0.2553 ， 0.2598]
Figure S9B (Spleen WT VS Stk11fl/flCD122cre)	one-way ANOVA	<0.0001	[2.504， 3.248]
Figure S9B (Spleen WT VS Stk11fl/flRptorfl/+CD122cre)	one-way ANOVA	<0.0001	[2.517 ， 3.260]
Figure S9B (Spleen Stk11fl/flRptorfl/+CD122cre VS Stk11fl/flCD122cre)	one-way ANOVA	0.9996	[-0.3596 ， 0.3841]
Figure S9D (BM NKp WT VS Stk11fl/flCD122cre)	Two-way ANOVA	0.6125	[-1.921 ， 0.8544]
Figure S9D (BM NKp WT VS Stk11fl/flRptorfl/+CD122cre)	Two-way ANOVA	0.3018	[-2.233 ， 0.5420]
Figure S9D (BM NKp Stk11fl/flRptorfl/+CD122cre VS Stk11fl/flCD122cre)	Two-way ANOVA	0.8431	[-1.700 ， 1.075]
Figure S9D (BM iNK WT VS Stk11fl/flCD122cre)	Two-way ANOVA	0.021	[0.1525 ， 2.927]
Figure S9D (BM iNK WT VS Stk11fl/flRptorfl/+CD122cre)	Two-way ANOVA	0.0225	[0.1998 ， 2.975]
Figure S9D (BM iNK Stk11fl/flRptorfl/+CD122cre VS Stk11fl/flCD122cre)	Two-way ANOVA	0.9961	[-1.340 ， 1.435]
Figure S9D (BM mNK WT VS Stk11fl/flCD122cre)	Two-way ANOVA	<0.0001	[11.84 ， 14.61]
Figure S9D (BM mNK WT VS Stk11fl/flRptorfl/+CD122cre)	Two-way ANOVA	<0.0001	[11.84 ， 14.61]
Figure S9D (BM mNK Stk11fl/flRptorfl/+CD122cre VS Stk11fl/flCD122cre)	Two-way ANOVA	>0.9999	[-1.387 ， 1.388]
Figure S9D (BM NKp WT VS Stk11fl/flCD122cre)	Two-way ANOVA	0.7784	[-5.805 ， 3.313]
Figure S9D (Spleen NKp WT VS Stk11fl/flRptorfl/+CD122cre)	Two-way ANOVA	0.7795	[-5.802 ， 3.317]
Figure S9D (Spleen NKp Stk11fl/flRptorfl/+CD122cre VS Stk11fl/flCD122cre)	Two-way ANOVA	>0.9999	[-4.556 ， 4.563]
Figure S9D (Spleen iNK WT VS Stk11fl/flCD122cre)	Two-way ANOVA	0.032	[2.948 ， 12.07]
Figure S9D (Spleen iNK WT VS Stk11fl/flRptorfl/+CD122cre)	Two-way ANOVA	0.0011	[2.910 ， 12.03]
Figure S9D (Spleen iNK Stk11fl/flRptorfl/+CD122cre VS Stk11fl/flCD122cre)	Two-way ANOVA	0.9998	[-4.597 ， 4.521]
Figure S9D (Spleen mNK WT VS Stk11fl/flCD122cre)	Two-way ANOVA	<0.0001	[57.42 ， 66.53]
Figure S9D (Spleen mNK WT VS Stk11fl/flRptorfl/+CD122cre)	Two-way ANOVA	<0.0001	[58.22 ， 67.34]
Figure S9D (Spleen mNK Stk11fl/flRptorfl/+CD122cre VS Stk11fl/flCD122cre)	Two-way ANOVA	0.9001	[-3.754 ， 5.365]
Figure S10B DMSO:Stk11fl/fl vs. DMSO:Stk11fl/flNcr1ERT2-cre	Two-way ANOVA	<0.0001	[15.59 ， 23.40]
Figure S10B DMSO:Stk11fl/fl vs. Fer-1:Stk11fl/fl	Two-way ANOVA	<0.0001	[-15.98 ， -8.170]
Figure S10B DMSO:Stk11fl/fl vs. Fer-1:Stk11fl/flNcr1ERT2-cre	Two-way ANOVA	<0.0001	[10.15 ， 17.95]
Figure S10B DMSO:Stk11fl/fl vs. NAC:Stk11fl/fl	Two-way ANOVA	<0.0001	[-17.63 ， -9.820]
Figure S10B DMSO:Stk11fl/fl vs. NAC:Stk11fl/flNcr1ERT2-cre	Two-way ANOVA	<0.0001	[9.370 ， 17.18]
Figure S10B DMSO:Stk11fl/flNcr1ERT2-cre vs. Fer-1:Stk11fl/fl	Two-way ANOVA	<0.0001	[-35.47 ， -27.67]
Figure S10B DMSO:Stk11fl/flNcr1ERT2-cre vs. Fer-1:Stk11fl/flNcr1ERT2-cre	Two-way ANOVA	0.0019	[-9.350 ， -1.540]
Figure S10B DMSO:Stk11fl/flNcr1ERT2-cre vs. NAC:Stk11fl/fl	Two-way ANOVA	<0.0001	[-37.12 ， -29.32]
Figure S10B DMSO:Stk11fl/flNcr1ERT2-cre vs. NAC:Stk11fl/flNcr1ERT2-cre	Two-way ANOVA	0.0042	[-10.12 ， -2.315]
Figure S10B Fer-1:Stk11fl/fl vs. Fer-1:Stk11fl/flNcr1ERT2-cre	Two-way ANOVA	<0.0001	[22.22 ， 30.03]
Figure S10B Fer-1:Stk11fl/fl vs. NAC:Stk11fl/fl	Two-way ANOVA	0.9406	[-5.555 ， 2.255]
Figure S10B Fer-1:Stk11fl/fl vs. NAC:Stk11fl/flNcr1ERT2-cre	Two-way ANOVA	<0.0001	[21.45 ， 29.25]
Figure S10B Fer-1:Stk11fl/flNcr1ERT2-cre vs. NAC:Stk11fl/fl	Two-way ANOVA	<0.0001	[-31.68 ， -23.87]
Figure S10B Fer-1:Stk11fl/flNcr1ERT2-cre vs. NAC:Stk11fl/flNcr1ERT2-cre	Two-way ANOVA	>0.9999	[-4.680 ， 3.130]
Figure S10B NAC:Stk11fl/fl vs. NAC:Stk11fl/flNcr1ERT2-cre	Two-way ANOVA	<0.0001	[23.10 ， 30.90]
Figure S10C DMSO:Stk11fl/fl vs. DMSO:Stk11fl/flNcr1ERT2-Cre	Two-way ANOVA	0.0004	[8.451 ， 16.05]
Figure S10C DMSO:Stk11fl/fl vs. Fer-1:Stk11fl/fl	Two-way ANOVA	<0.0001	[-13.25 ， -5.651]
Figure S10C DMSO:Stk11fl/fl vs. Fer-1:Stk11fl/flNcr1ERT2-Cre	Two-way ANOVA	0.0139	[0.7509 ， 8.349]
Figure S10C DMSO:Stk11fl/fl vs. NAC:Stk11fl/fl	Two-way ANOVA	<0.0001	[-15.57 ， -7.976]
Figure S10C DMSO:Stk11fl/fl vs. NAC:Stk11fl/flNcr1ERT2-Cre	Two-way ANOVA	0.0565	[-0.07408 ， 7.524]
Figure S10C DMSO:Stk11fl/flNcr1ERT2-Cre vs. Fer-1:Stk11fl/fl	Two-way ANOVA	<0.0001	[-25.50 ， -17.90]
Figure S10C DMSO:Stk11fl/flNcr1ERT2-Cre vs. Fer-1:Stk11fl/flNcr1ERT2-Cre	Two-way ANOVA	0.0019	[-11.50 ， -3.901]
Figure S10C DMSO:Stk11fl/flNcr1ERT2-Cre vs. NAC:Stk11fl/fl	Two-way ANOVA	<0.0001	[-27.82 ， -20.23]
Figure S10C DMSO:Stk11fl/flNcr1ERT2-Cre vs. NAC:Stk11fl/flNcr1ERT2-Cre	Two-way ANOVA	0.0042	[-12.32 ， -4.726]
Figure S10C Fer-1:Stk11fl/fl vs. Fer-1:Stk11fl/flNcr1ERT2-Cre	Two-way ANOVA	<0.0001	[10.20 ， 17.80]
Figure S10C Fer-1:Stk11fl/fl vs. NAC:Stk11fl/fl	Two-way ANOVA	0.4088	[-6.124 ， 1.474]
Figure S10C Fer-1:Stk11fl/fl vs. NAC:Stk11fl/flNcr1ERT2-Cre	Two-way ANOVA	<0.0001	[9.376 ， 16.97]
Figure S10C Fer-1:Stk11fl/flNcr1ERT2-Cre vs. NAC:Stk11fl/fl	Two-way ANOVA	<0.0001	[-20.12 ， -12.53]
Figure S10C Fer-1:Stk11fl/flNcr1ERT2-Cre vs. NAC:Stk11fl/flNcr1ERT2-Cre	Two-way ANOVA	0.9808	[-4.624 ， 2.974]
Figure S10C NAC:Stk11fl/fl vs. NAC:Stk11fl/flNcr1ERT2-Cre	Two-way ANOVA	<0.0001	[11.70 ， 19.30]
